# Supplementary material for: The First Complete Mitochondrial Genome of the Genus Pachycondyla (Formicidae, Ponerinae) and Insights into the Phylogeny of Ants
Source: Genes (Basel). 2023 Jul 26;14(8):1528. doi: 10.3390/genes14081528 (PMC10454067; doi:10.3390/genes14081528)
Supplement: Supplementary file 1 [file genes-14-01528-s001.zip]

Archive with 2 entries (2 files):
- Table S1 Taxa included in this study.xlsx
- Table S2 Test of substitution saturation.xlsx
