# Supplementary material for: The First Complete Mitochondrial Genome of the Genus Pachycondyla (Formicidae, Ponerinae) and Insights into the Phylogeny of Ants
Source: Genes (Basel). 2023 Jul 26;14(8):1528. doi: 10.3390/genes14081528 (PMC10454067; doi:10.3390/genes14081528)
Supplement: Supplementary file 1 [file genes-14-01528-s001.zip › Table S1 Taxa included in this study.xlsx]

## Sheet: Sheet1
Table S1. Taxa included in this study.
Family	Subfamily	Species	Accession number
Formicidae	Amblyoponinae	Stigmatomma silvestrii	MT215092
Formicidae	Dolichoderinae	Dolichoderus quadripunctatus	MT178447
Formicidae	Dolichoderinae	Dolichoderus sibiricus	MT919976
Formicidae	Dolichoderinae	Leptomyrmex pallens	KC160533
Formicidae	Dolichoderinae	Linepithema humile	KT428891
Formicidae	Dolichoderinae	Ochetellus glaber	MN044390
Formicidae	Dolichoderinae	Tapinoma ibericum	ON746721
Formicidae	Dolichoderinae	Tapinoma melanocephalum	MN397938
Formicidae	Formicinae	Acropyga donisthorpei	MH158404
Formicidae	Formicinae	Acropyga fuhrmanni	MH158405
Formicidae	Formicinae	Acropyga goeldii	MH158403
Formicidae	Formicinae	Acropyga guianensis	MH158406
Formicidae	Formicinae	Acropyga kinomurai	MH158407
Formicidae	Formicinae	Acropyga myops	MH158408
Formicidae	Formicinae	Acropyga pallida	MH158409
Formicidae	Formicinae	Acropyga panamensis	MH158410
Formicidae	Formicinae	Acropyga sauteri	MH158411
Formicidae	Formicinae	Acropyga smithii	MH158413
Formicidae	Formicinae	Anoplolepis gracilipes	MH122734
Formicidae	Formicinae	Camponotus atrox	KT159775
Formicidae	Formicinae	Camponotus chromaiodes	JX966368
Formicidae	Formicinae	Camponotus concavus	MK225553
Formicidae	Formicinae	Camponotus japonicus	OK509076
Formicidae	Formicinae	Cataglyphis aenescens	OL581664
Formicidae	Formicinae	Colobopsis nipponica	MW067133
Formicidae	Formicinae	Formica candida	ON408245
Formicidae	Formicinae	Formica fusca	MT862418
Formicidae	Formicinae	Formica glauca	ON408246
Formicidae	Formicinae	Formica rufa	MT862420
Formicidae	Formicinae	Formica selysi	KP670862
Formicidae	Formicinae	Formica sinae	OL581666
Formicidae	Formicinae	Formica sp. DM658	MT941916
Formicidae	Formicinae	Lasius niger	MT862424
Formicidae	Formicinae	Lasius spathepus	MW074965
Formicidae	Formicinae	Lepisiota frauenfeldi	OK569859
Formicidae	Formicinae	Nylanderia flavipes	MN654113
Formicidae	Formicinae	Polyrhachis dives	KT266831
Formicidae	Myrmicinae	Aphaenogaster famelica	MK801109
Formicidae	Myrmicinae	Aphaenogaster japonica	MW915466
Formicidae	Myrmicinae	Atta laevigata	KC346251
Formicidae	Myrmicinae	Atta sexdens rubropilosa	MF591717
Formicidae	Myrmicinae	Atta texana	MF417380
Formicidae	Myrmicinae	Cardiocondyla obscurior	KX951753
Formicidae	Myrmicinae	Carebara diversa	OL689134
Formicidae	Myrmicinae	Crematogaster matsumurai	OM328370
Formicidae	Myrmicinae	Crematogaster teranishii	MK940828
Formicidae	Myrmicinae	Meranoplus bicolor	OK183534
Formicidae	Myrmicinae	Messor structor	OL581665
Formicidae	Myrmicinae	Monomorium pharaonis	MT038041
Formicidae	Myrmicinae	Myrmica scabrinodis	LN607806
Formicidae	Myrmicinae	Pheidole nodus	MW429351
Formicidae	Myrmicinae	Pristomyrmex punctatus	NC_015075
Formicidae	Myrmicinae	Solenopsis geminata	HQ215537
Formicidae	Myrmicinae	Solenopsis invicta	HQ215538
Formicidae	Myrmicinae	Solenopsis richteri	HQ215539
Formicidae	Myrmicinae	Stenamma diecki	MT357019
Formicidae	Myrmicinae	Stenamma expolitum	MT357020
Formicidae	Myrmicinae	Stenamma impar	MT357021
Formicidae	Myrmicinae	Stenamma megamanni	MT357022
Formicidae	Myrmicinae	Stenamma muralla	MT357023
Formicidae	Myrmicinae	Tetramorium caespitum	MT862406
Formicidae	Myrmicinae	Tetramorium tsushimae	MW429350
Formicidae	Myrmicinae	Vollenhovia emeryi	KU550061
Formicidae	Myrmicinae	Wasmannia auropunctata	KX146469
Formicidae	Ponerinae	Brachyponera chinensis	MT215089
Formicidae	Ponerinae	Cryptopone sauteri	MK138572
Formicidae	Ponerinae	Ectomomyrmex javanus	MK496222
Formicidae	Ponerinae	Hypoponera sauteri	MT215090
Formicidae	Ponerinae	Pachycondyla annamita	OQ629337
Formicidae	Proceratiinae	Proceratium itoi	MT215091
Formicidae	Pseudomyrmecinae	Pseudomyrmex concolor	BK010475
Formicidae	Pseudomyrmecinae	Pseudomyrmex dendroicus	BK010473
Formicidae	Pseudomyrmecinae	Pseudomyrmex elongatus	BK010474
Formicidae	Pseudomyrmecinae	Pseudomyrmex feralis	BK010379
Formicidae	Pseudomyrmecinae	Pseudomyrmex ferrugineus	BK010380
Formicidae	Pseudomyrmecinae	Pseudomyrmex flavicornis	BK010381
Formicidae	Pseudomyrmecinae	Pseudomyrmex gracilis	BK010472
Formicidae	Pseudomyrmecinae	Pseudomyrmex janzeni	BK010382
Formicidae	Pseudomyrmecinae	Pseudomyrmex pallidus	BK010383
Formicidae	Pseudomyrmecinae	Pseudomyrmex particeps	BK010384
Formicidae	Pseudomyrmecinae	Pseudomyrmex peperi	BK010385
Formicidae	Pseudomyrmecinae	Pseudomyrmex veneficus	BK010386
Formicidae	Pseudomyrmecinae	Tetraponera aethiops	BK010476
Formicidae	Pseudomyrmecinae	Tetraponera rufonigra	BK010387
Vespidae	Eumeninae	Abispa ephippium	EU302588
Vespidae	Vespinae	Dolichovespula xanthicincta	OP250142
Note: Bold indicates the species newly sequenced in this study.
