# Supplementary material for: The First Complete Mitochondrial Genome of the Genus Pachycondyla (Formicidae, Ponerinae) and Insights into the Phylogeny of Ants
Source: Genes (Basel). 2023 Jul 26;14(8):1528. doi: 10.3390/genes14081528 (PMC10454067; doi:10.3390/genes14081528)
Supplement: Supplementary file 1 [file genes-14-01528-s001.zip › Table S2 Test of substitution saturation.xlsx]

## Sheet: sheet1
Table S2 Test of substitution saturation.
	NumOTU	Iss	Iss.cSym	T	DF	P	Iss.cAsym	T	DF	P
All positions	4	0.442	0.858	79.342	10805	0	0.846	77.181	10805	0
	8	0.44	0.845	73.232	10805	0	0.762	58.298	10805	0
	16	0.438	0.85	73.107	10805	0	0.676	42.297	10805	0
	32	0.441	0.817	66.34	10805	0	0.572	23.003	10805	0
The first postions	4	0.407	0.849	49.101	3601	0	0.836	47.68	3601	0
	8	0.404	0.841	45.699	3601	0	0.757	36.927	3601	0
	16	0.4	0.826	43.927	3601	0	0.667	27.461	3601	0
	32	0.406	0.808	41.294	3601	0	0.552	15.06	3601	0
The second postions	4	0.249	0.849	78.025	3601	0	0.836	76.361	3601	0
	8	0.237	0.841	74.163	3601	0	0.757	63.863	3601	0
	16	0.242	0.826	69.905	3601	0	0.667	50.789	3601	0
	32	0.245	0.808	66.802	3601	0	0.552	36.449	3601	0
The third postions	4	0.726	0.849	14.304	3601	0	0.836	12.819	3601	0
	8	0.736	0.841	12.914	3601	0	0.757	2.578	3601	0
	16	0.733	0.826	12.405	3601	0	0.667	8.774	3601	0
	32	0.737	0.808	10.027	3601	0	0.552	25.883	3601	0
Note: Testing whether the observed Iss is significantly lower than Iss.c. IssSym is Iss.c assuming a symmetrical topology. IssAsym is Iss.c assuming an asymmetrical topology.
